# Supplementary material for: Differential Effects of D9 Tetrahydrocannabinol (THC)- and Cannabidiol (CBD)-Based Cannabinoid Treatments on Macrophage Immune Function In Vitro and on Gastrointestinal Inflammation in a Murine Model
Source: Biomedicines. 2022 Jul 26;10(8):1793. doi: 10.3390/biomedicines10081793 (PMC9332744; doi:10.3390/biomedicines10081793)
Supplement: Supplementary file 1 [file biomedicines-10-01793-s001.zip]

Archive with 1 entries (1 files):
- biomedicines-1783629-supplementary.pdf
